# Supplementary material for: Human and Bacterial Toll-Interleukin Receptor Domains Exhibit Distinct Dynamic Features and Functions
Source: Molecules. 2022 Jul 14;27(14):4494. doi: 10.3390/molecules27144494 (PMC9318647; doi:10.3390/molecules27144494)
Supplement: Supplementary file 1 [file molecules-27-04494-s001.zip]

Archive with 1 entries (1 files):
- molecules-1775015-supplementary.pdf
